# Supplementary material for: Psychological Factors of Long-Term Dietary and Physical Activity Adherence among Chinese Adults with Overweight and Obesity in a Community-Based Lifestyle Modification Program: A Mixed-Method Study
Source: Nutrients. 2020 May 12;12(5):1379. doi: 10.3390/nu12051379 (PMC7284498; doi:10.3390/nu12051379)
Supplement: Supplementary file 1 [file nutrients-12-01379-s001.zip]

Archive with 1 entries (1 files):
- Table S1. Interview guide.doc
